# Supplementary material for: Hypoxia-inducible C-to-U coding RNA editing downregulates SDHB in monocytes
Source: PeerJ. 2013 Sep 10;1:e152. doi: 10.7717/peerj.152 (PMC3775634; doi:10.7717/peerj.152)
Supplement: Table S2 [file peerj-01-152-s003.xlsx]

## Sheet: Sheet1
Supplemental Table S2
Efficiency and specificity of Total and T assays in determining C136U transcript levelsa
Template and amount		TOTAL Cp	T Cp	% C136Ub
C dil 8 femtomole		8.25	14.9	0.0099
C dil 1 femtomole		13.22	19.37	0.0141
C dil 125 attomole		16.38	22.56	0.0138
C dil 15.6 attomole		19.62	25.66	0.0152
C dil 1.95 attomole		22.77	28.92	0.014
C dil 0.245 attomole		26	31.99	0.0157
water		37.35	40
10%T 10 attomolec		16.14	19.21	0.1188
T dil 8 femtomole		8.04	8.12	0.9435
T dil 1 femtomole		11.39	11.6	0.8637
T dil 125 attomole		14.65	14.83	0.8831
T dil 15.6 attomole		17.73	17.91	0.8803
T dil 1.95 attomole		21.05	21.16	0.9271
T dil 0.245 attomole		24.21	24.31	0.9326
water		38.34	40
10%T 10 attomole		16.16	19.24	0.1181
a Eight-fold serial dilutions of wild-type, C, and C136T, T, oligonucleotide templates were amplified by the total assay and T assay. Note that total assay amplifies both templates while T assay amplifies only C136T template. T assay amplifies wild-type template at a background level of approximately 1.4%. Note that T assay underestimates C136U levels by approximately 9% relative to total assay. …
bCalculated by 2(total Cp-T Cp)
c 10% T template is prepared on the basis of mole quantities provided by the manufacturer.
