# Supplementary material for: Hypoxia-inducible C-to-U coding RNA editing downregulates SDHB in monocytes
Source: PeerJ. 2013 Sep 10;1:e152. doi: 10.7717/peerj.152 (PMC3775634; doi:10.7717/peerj.152)
Supplement: Table S3 [file peerj-01-152-s004.xlsx]

## Sheet: Sheet1
Supplemental Table S3				d5/d8 versus d3
Differentially expressed genes (>3-fold) accompanying increased SDHB RNA editing rate in normoxia
Annotation
TargetID	SEARCH_KEY	ENTREZ_ID	DEFINITION	FC	logFC	P.Value
CHI3L1	NM_001276.2	1116	Homo sapiens chitinase 3-like 1 (cartilage glycoprotein-39) (CHI3L1), mRNA.	6.81451	2.76861	0.00241545
HS.578401	Hs.578401		EST10539 Adipose tissue, white I Homo sapiens cDNA 5 end, mRNA sequence	5.59931	2.48525	0.00294327
CRABP2	NM_001878.2	1382	Homo sapiens cellular retinoic acid binding protein 2 (CRABP2), mRNA.	5.41698	2.43749	0.00479577
GPC4	NM_001448.2	2239	Homo sapiens glypican 4 (GPC4), mRNA.	5.1242	2.35733	0.0156447
TSKU	NM_015516.3	25987	Homo sapiens tsukushin (TSKU), mRNA.	4.96921	2.31302	1.5224e-06
PHGDH	NM_006623.2	26227	Homo sapiens phosphoglycerate dehydrogenase (PHGDH), mRNA.	4.8532	2.27894	0.00191461
PTRF	NM_012232.2	284119	Homo sapiens polymerase I and transcript release factor (PTRF), mRNA.	4.55533	2.18755	0.000261052
DDIT4	NM_019058.2	54541	Homo sapiens DNA-damage-inducible transcript 4 (DDIT4), mRNA.	4.4747	2.16179	0.000707436
SLC6A12	NM_003044.2	6539	Homo sapiens solute carrier family 6 (neurotransmitter transporter, betaine/GABA), member 12 (SLC6A12), mRNA.	3.9589	1.9851	0.00253175
TM7SF4	NM_030788.2	81501	Homo sapiens transmembrane 7 superfamily member 4 (TM7SF4), mRNA.	3.92717	1.97349	0.00613251
AVPI1	NM_021732.1	60370	Homo sapiens arginine vasopressin-induced 1 (AVPI1), mRNA.	3.78806	1.92146	0.000214159
NUPR1	NM_001042483.1	26471	Homo sapiens nuclear protein, transcriptional regulator, 1 (NUPR1), transcript variant 1, mRNA.	3.66917	1.87546	0.00332649
GDF15	NM_004864.1	9518	Homo sapiens growth differentiation factor 15 (GDF15), mRNA.	3.42922	1.77788	0.0290913
SLC30A3	NM_003459.4	7781	Homo sapiens solute carrier family 30 (zinc transporter), member 3 (SLC30A3), mRNA.	3.41654	1.77253	0.000584769
TMEM91	NM_001042595.1	641649	Homo sapiens transmembrane protein 91 (TMEM91), mRNA.	3.36336	1.74991	0.00258804
PTGDS	NM_000954.5	5730	Homo sapiens prostaglandin D2 synthase 21kDa (brain) (PTGDS), mRNA.	3.36179	1.74923	0.000310008
VSIG4	NM_007268.1	11326	Homo sapiens V-set and immunoglobulin domain containing 4 (VSIG4), transcript variant 1, mRNA.	3.30894	1.72637	0.028663
TSPAN3	NM_198902.1	10099	Homo sapiens tetraspanin 3 (TSPAN3), transcript variant 1, mRNA.	3.29578	1.72062	0.000203761
FAM129B	NM_001035534.1	64855	Homo sapiens family with sequence similarity 129, member B (FAM129B), transcript variant 2, mRNA.	3.26622	1.70762	0.00334001
ACOT7	NM_181862.2	11332	Homo sapiens acyl-CoA thioesterase 7 (ACOT7), transcript variant hBACHa/X, mRNA.	3.21809	1.68621	0.000173513
AFMID	NM_001010982.1	125061	Homo sapiens arylformamidase (AFMID), mRNA.	3.13813	1.64991	0.0464141
SEPN1	NM_020451.2	57190	Homo sapiens selenoprotein N, 1 (SEPN1), transcript variant 1, mRNA.	3.10651	1.6353	0.00079952
CDKN1A	NM_078467.1	1026	Homo sapiens cyclin-dependent kinase inhibitor 1A (p21, Cip1) (CDKN1A), transcript variant 2, mRNA.	3.08862	1.62696	0.00179196
NCF1C	NR_003187.1	654817	Homo sapiens neutrophil cytosolic factor 1C pseudogene (NCF1C), non-coding RNA.	3.07496	1.62057	0.00135511
CDA	NM_001785.1	978	Homo sapiens cytidine deaminase (CDA), mRNA.	3.068	1.6173	0.000791223
C17ORF96	NM_001130677.1	100170841	Homo sapiens chromosome 17 open reading frame 96 (C17orf96), mRNA.	3.05762	1.61241	0.000332679
RHOC	NM_175744.3	389	Homo sapiens ras homolog gene family, member C (RHOC), transcript variant 2, mRNA.	3.01434	1.59184	0.00172024
TRIB3	NM_021158.3	57761	Homo sapiens tribbles homolog 3 (Drosophila) (TRIB3), mRNA.	3.0087	1.58914	0.00172045
HS.544637	Hs.544637		xr14b10.x1 NCI_CGAP_Lu28 Homo sapiens cDNA clone IMAGE:2760091 3, mRNA sequence	0.327642	-1.60981	0.028014
FUCA1	NM_000147.2	2517	Homo sapiens fucosidase, alpha-L- 1, tissue (FUCA1), mRNA.	0.324111	-1.62544	0.0077379
LOC100132391	XM_001716455.1	100132391	PREDICTED: Homo sapiens hypothetical protein LOC100132391 (LOC100132391), mRNA.	0.320229	-1.64282	0.0281766
LOC100128288	NR_024447.1	100128288	Homo sapiens hypothetical protein LOC100128288 (LOC100128288), non-coding RNA.	0.319179	-1.64756	0.0341412
LOC100008588	NR_003286.1	100008588	Homo sapiens 18S ribosomal RNA (LOC100008588), non-coding RNA.	0.319096	-1.64794	0.022737
RNU4-2	NR_003137.2	26834	Homo sapiens RNA, U4 small nuclear 2 (RNU4-2), small nuclear RNA.	0.319008	-1.64834	0.00938284
RNU1-3	NR_004408.1	26869	Homo sapiens RNA, U1 small nuclear 3 (RNU1-3), small nuclear RNA.	0.305331	-1.71155	0.0174615
CCL4L1	NM_001001435.2	9560	Homo sapiens chemokine (C-C motif) ligand 4-like 1 (CCL4L1), mRNA.	0.299867	-1.73761	0.0200033
RN5S9	NR_023371.1	100169760	Homo sapiens RNA, 5S ribosomal 9 (RN5S9), ribosomal RNA.	0.299282	-1.74042	0.0294809
RNU1G2	NR_004426.1	26864	Homo sapiens RNA, U1G2 small nuclear (RNU1G2), small nuclear RNA.	0.289322	-1.78925	0.00971749
LOC728835	XM_001133190.1	728835	PREDICTED: Homo sapiens similar to cytokine, transcript variant 3 (LOC728835), mRNA.	0.286039	-1.80572	0.0373158
FPR1	NM_002029.3	2357	Homo sapiens formyl peptide receptor 1 (FPR1), mRNA.	0.28312	-1.82052	0.0360868
RGL1	NM_015149.2	23179	Homo sapiens ral guanine nucleotide dissociation stimulator-like 1 (RGL1), mRNA.	0.275383	-1.86049	0.00182996
STAB1	NM_015136.2	23166	Homo sapiens stabilin 1 (STAB1), mRNA.	0.271487	-1.88105	1.8952e-05
RNU1-5	NR_004400.1	26863	Homo sapiens RNA, U1 small nuclear 5 (RNU1-5), small nuclear RNA.	0.259359	-1.94698	0.0105343
RNU1A3	NR_004430.1	26871	Homo sapiens RNA, U1A3 small nuclear (RNU1A3), small nuclear RNA.	0.256932	-1.96054	0.00841672
CD36	NM_001001548.1	948	Homo sapiens CD36 molecule (thrombospondin receptor) (CD36), transcript variant 1, mRNA.	0.256448	-1.96326	1.23993e-05
F13A1	NM_000129.2	2162	Homo sapiens coagulation factor XIII, A1 polypeptide (F13A1), mRNA.	0.222469	-2.16833	4.43439e-06
CXCL10	NM_001565.1	3627	Homo sapiens chemokine (C-X-C motif) ligand 10 (CXCL10), mRNA.	0.217084	-2.20367	0.0108572
CXCL9	NM_002416.1	4283	Homo sapiens chemokine (C-X-C motif) ligand 9 (CXCL9), mRNA.	0.206587	-2.27518	0.0145748
CXCL11	NM_005409.3	6373	Homo sapiens chemokine (C-X-C motif) ligand 11 (CXCL11), mRNA.	0.187632	-2.41402	0.000532358
RNASE1	NM_198232.1	6035	Homo sapiens ribonuclease, RNase A family, 1 (pancreatic) (RNASE1), transcript variant 3, mRNA.	0.151302	-2.72449	8.22546e-05
HBA1	NM_000558.3	3039	Homo sapiens hemoglobin, alpha 1 (HBA1), mRNA.	0.136361	-2.8745	5.70556e-05
MS4A6A	NM_022349.2	64231	Homo sapiens membrane-spanning 4-domains, subfamily A, member 6A (MS4A6A), transcript variant 2, mRNA.	0.125498	-2.99426	0.000269611
CCL13	NM_005408.2	6357	Homo sapiens chemokine (C-C motif) ligand 13 (CCL13), mRNA.	0.118789	-3.07353	0.0149817
HBB	NM_000518.4	3043	Homo sapiens hemoglobin, beta (HBB), mRNA.	0.102849	-3.2814	1.01399e-05
HBA2	NM_000517.3	3040	Homo sapiens hemoglobin, alpha 2 (HBA2), mRNA.	0.0953827	-3.39013	5.34897e-05
