# Supplementary material for: Hypoxia-inducible C-to-U coding RNA editing downregulates SDHB in monocytes
Source: PeerJ. 2013 Sep 10;1:e152. doi: 10.7717/peerj.152 (PMC3775634; doi:10.7717/peerj.152)
Supplement: Table S4 [file peerj-01-152-s005.xlsx]

## Sheet: Sheet1
Supplemental Table S4
Gene Ontology categories that show significant expressional changes during increased SDHB editing in normoxia
Term	Count	%	PValue	List Total	Pop Hits	Pop Total	Fold Enrichment	Bonferroni	Benjamini	FDR
GO:0009611~response to wounding	32	1.15858	6.18935e-11	203	530	13528	4.02357	1.24592e-07	1.24592e-07	1.06495e-07
GO:0006952~defense response	33	1.19479	5.78782e-10	203	615	13528	3.57583	1.16509e-06	5.82544e-07	9.95865e-07
GO:0006954~inflammatory response	24	0.868936	5.92117e-10	203	325	13528	4.92114	1.19193e-06	3.9731e-07	1.01881e-06
GO:0006955~immune response	34	1.23099	2.55823e-09	203	690	13528	3.28373	5.1497e-06	1.28743e-06	4.40174e-06
GO:0042330~taxis	14	0.506879	7.98779e-07	203	160	13528	5.83103	0.00160665	0.000321537	0.00137439
GO:0006935~chemotaxis	14	0.506879	7.98779e-07	203	160	13528	5.83103	0.00160665	0.000321537	0.00137439
GO:0046942~carboxylic acid transport	12	0.434468	1.26238e-05	203	147	13528	5.44003	0.0250918	0.00422637	0.0217186
GO:0015849~organic acid transport	12	0.434468	1.34617e-05	203	148	13528	5.40328	0.0267347	0.00386374	0.0231599
GO:0007626~locomotory behavior	16	0.57929	1.56447e-05	203	274	13528	3.89141	0.0310023	0.00392889	0.0269152
GO:0042127~regulation of cell proliferation	29	1.04996	1.6435e-05	203	787	13528	2.45562	0.0325426	0.00366923	0.0282746
